# Supplementary material for: Assessment of the Long-Term Mental Health Effects on Austrian Students after COVID-19 Restrictions
Source: Int J Environ Res Public Health. 2022 Oct 12;19(20):13110. doi: 10.3390/ijerph192013110 (PMC9603217; doi:10.3390/ijerph192013110)
Supplement: Supplementary file 1 [file ijerph-19-13110-s001.zip]

Archive with 1 entries (1 files):
- ijerph-1921820-supplementary.pdf
